# Supplementary material for: Gene Editing and Genotoxicity: Targeting the Off-Targets
Source: Front Genome Ed. 2020 Dec 10;2:613252. doi: 10.3389/fgeed.2020.613252 (PMC8525370; doi:10.3389/fgeed.2020.613252)
Supplement: Supplementary file 2 [file Table_2.XLSX]

## Sheet: Table 2
Table 2. Overview of unbiased SSB/BE detection techniques
Technique	Type	Input	Clinical relevant cells	Quantification strategy	Validation rate$ (NGS validated sites/detected)	Main bioinformatics/filter features	Sensitivity* (lower limit of detection)	General drawbacks	General assets	References
Digenome-seq	in vitro	>10 μg of gDNA	no	Measured as: DNA cleavage score (function of reads amount) No correlation between DNA cleavage score and substitution frequency.	EMX1 62% (15/24) FANCF 58% (7/12) HBB 83% (5/6) HEK2 50% (1/2) HEK3 0% (0/6) HEK4 72% (13/18 out of 66)	1- DNA cleavage score assigned to every nucletiode. Algorithm based on coverage and the 5' reads aligned on both strands within 0-13 bp from the cut site. 2- DNA cleavage score filter >0.1 3- PAM and Guide homology with <11 mismatches filtering	Digenome-seq detects adenine base editor off-target sites with a substitution frequency of 0.1% or more (Kim et al., 2019a)	Guide homology based filtering. Requires whole genome sequencing coverage >30x. Requires base editor and/or nickase activity signature on two DNA strands.	Validated with cytosine Base Editor (BE1, BE2, BE3) + USER enzyme; Adenine Base editor ABE7.10 + EndonucleaseV enzyme; Cas9 H840A nickase. Good validation rate.	Kim et al., 2015 Kim et al., 2017 Kim et al., 2019a Kim et al., 2020
EndoV-seq	In vitro	10 μg of gDNA	no	Measured as: DNA cleavage score (function of reads amount)	<1% (see supplementary table 1-20 in Liang et al., 2019)	Use of DIGENOME-seq analysis	Identified one site at 0.13% editing efficiency.	Requires whole genome sequencing coverage >30x. Low validation rate. Guide homology based filtering.	Validated with Adenine Base Editor (ABE7.10) and Cytosine Base Editor (BE3)	Liang et al., 2019
$Validation rate: ratio between NGS validated sites and the total detected sites as in the original or in the referenced publication. Validated sites absolute amount reported in brackets.
*Sensitivity estimated considering the lowest site mutation rate validated by NGS.
