# Supplementary material for: Gene Editing and Genotoxicity: Targeting the Off-Targets
Source: Front Genome Ed. 2020 Dec 10;2:613252. doi: 10.3389/fgeed.2020.613252 (PMC8525370; doi:10.3389/fgeed.2020.613252)
Supplement: Supplementary file 3 [file Table_3.XLSX]

## Sheet: Table3
Table 3. Overview of chromosomal aberration detection techniques.
Technique	Type	Input	Clinical relevant cells	Quantification strategy	Validation rate$ (NGS validated sites/detected)	Main bioinformatics/filter features	Sensitivity* (lower limit of detection)	General drawbacks	General assets	References
AMP-Seq	in cellula	25 - 200 ng of DNA (cDNA or fragmented gDNA)	yes	Semi-quantitative UMI 8 bp in linker. (Tsai et al. 2015) Linker ligation point. (Zheng et al., 2014)	N/A	(Zheng et al., 2014) BWA-BLAT hybrid alignment: 1- Fusion partners of at least 25 non-overlapping mapped bases; 2- Fusion partners must map to different genes; 3- Filter out fusion partners with less than 15 unique reads (with unique linker ligation point) (Tsai et al., 2015) Split BWA-MEM for alignment of chimeric fragments. Threshold of 3 uniquely mapped split reads	N/A	Not optimized for designer nucleases activity	Fast protocol	Zheng et al., 2014 Tsai et al. 2015
LAM-HTGTS	in cellula	20–100 μg of genomic DNA per replicate	Possible	Semi-quantitative Use of translocation junction (Relative junction frequencies)	N/A 4 different LAM-HTGTS libraries, utilizing the on-target and 3 off-target sites as bait, shared the same translocation sites	1) Filtering conditions: - Reads must include both a bait alignment and a prey alignment - The bait alignment cannot extend more than 10 nt beyond the targeted site - Bait alignment must extend 10 nt post the primer - UT sample comparison (Hu et al., 2016) - Telomere repeat prey sequences removed 2) deduplication based on comparing end of bait and start of prey alignment coordinates with toleranc…	N/A	- Requires high amount of gDNA. Guide homology based filtering. - Hotspot filering Requires junctions on both strands of the translocation point decreasing the sensitivity for rare events. - Recurrent translocations with same junctions are deduplicated and considered as one event	- Describes junction structure (small indels, translocation point) - Unbiased detection of unbalanced aberrations - Possibility to modify the filtering parameters	Frock et al., 2015 Hu et al., 2016
UDiTaS	in cellula	50 ng of gDNA	Possible	Quantitative - Frequency UMI of de-duplicated reads (mutation/wt reference sequence) - Yield of 20% respect to initial total input (50ng)	N/A	-Alignment over predicted mutation/translocation sequence references -Reads completely covering a window around the predicted junctions (15 bp) were extracted and the total number of unique UMIs counted	0.1% with 50 ng human gDNA Less sensitive than Amp-seq (Figure S6 Giannoukos et al., 2018)	Requires previous knowledge of off-target sites or possible mutations	- Excellent linearity and reproducibility - Describes junction structure (small indels, translocation point)	Giannoukos et al., 2018
CAST-Seq	in cellula	500 ng of gDNA per replicate	yes	Quantitative - Linker ligation point in combination with translocation junction is used to identify individual translocations - Yield of 10% with respect to initial total input (500ng) as compared to ddPCR analysis	100% (6 OMT*, 1 HMT*, 5 NBS* tested and validated; 20 sites in total) CCR5#1 site 83.3% (5 OMT, 1 NBS tested; 6 sites in total) VEGFA site 3 62.5% (4 OMT, 4 NBS tested; 13 sites in total) HBB 25% (3 OMT, 1 HMT tested; 14 sites in total) CCR5 site 2 0% (2 OMT tested; 2 sites in total) FANCF *Classification of clusters in off-target mediated (OMT), homology mediated (HMT) or naturally occuring brea…	1) Reads must include bait alignment 15 nt past the nested primer 2) Reads deduplication based on prey coordinates (bait and linker junctions) and strand with tolerances of 3 nt. 3) Consecutive deduplicated reads (hits) separated by less than 2,500 bp were merged into clusters 4) Compare clusters with UT derived library 5) Retain clusters present in more than one biological replicate library	0.0066% (1 event out of 15000 human genome haplotypes)	Quantification without the UMI reaches a plateau effect for frequent mutations	- Unbiased detection of large deletions - Unbiased detection of chromosomal aberrations - Good quantification linearity - Unbiased detection of homology mediated aberrations - Good validation rate - Good sensitivity	Turchiano et al., 2020
$Validation rate: ratio between NGS validated sites and the total detected sites as in the original or in the referenced publication. Validated sites absolute amount reported in brackets.
*Sensitivity estimated by means of ddPCR quantification (CAST-seq) or by serial dilution curve analysis (UDiTaS) of translocated sites in comparison to the relative technical observation.
